# Supplementary material for: Uncovering the mechanism of Clostridium butyricum CBX 2021 to improve pig health based on in vivo and in vitro studies
Source: Front Microbiol. 2024 Jun 14;15:1394332. doi: 10.3389/fmicb.2024.1394332 (PMC11211278; doi:10.3389/fmicb.2024.1394332)
Supplement: Supplementary file 2 [file Table_1.XLSX]

## Sheet: Sheet1
Table S1 Composition and nutrient level of basal diet (air-dried basis)
Ingredients	Content, %	Nutrient level	Content
Corn	51.31	Digestible Energy (DE, MJ/kg)	14.4
Soybean meal	20.8	Crude Protein (CP, %)	19.58
Puffed corn	8	Crude Fat (EE, %)	3.81
Flour	5	Crude Fiber (CF, %)	2.51
Puffed soybean	4	Crude Ash (Ash, %)	4.56
Wheat bran	3.58	Calcium (Ca, %)	0.52
Glucose	1	Total Phosphorus (TP, %)	0.49
Fish meal	1	Lysine (Lys, %)	1.18
High-fat oil powder	1	Methionine + Cysteine (Met+Cys, %)	0.63
Calcium formate	0.8	Threonine (Thr, %)	0.71
Calcium dihydrogen phosphate	0.73
Salt	0.35
Lysine hydrochloride	0.42
Methionine	0.11
Threonine	0.09
Premix1	1.81
Total	100
Notes: 1 Premix is provided for each kilogram of diet: 0.3 g vitamin, 6 g acidifier, 0.7 g enzyme preparation, 0.8 g mildewproof agent, 1 g choline chloride, 2.6 g mineral and 6.7 g additive.
Nutrient levels were measured.
