# Supplementary material for: Uncovering the mechanism of Clostridium butyricum CBX 2021 to improve pig health based on in vivo and in vitro studies
Source: Front Microbiol. 2024 Jun 14;15:1394332. doi: 10.3389/fmicb.2024.1394332 (PMC11211278; doi:10.3389/fmicb.2024.1394332)
Supplement: Supplementary file 3 [file Table_2.XLSX]

## Sheet: Sheet1
Table S2 Primers for real-time PCR in this study
Gene name	Primer	Sequence (5' to 3')	Length (bp)	Tm (°C)
PLAT	Forward	AAGAGGAATGCTACACTGGGAAAGG	142	60
	Reverse	AGAGTCTGTGCGTTGCTGTTCC
TCIM	Forward	GCCGTCAGCATGTCCACCTC	170	60
	Reverse	TTCGCTCTCTCCTCTGCTTTCTTG
ZC3H12A	Forward	CCTGGAGAAGAAGAAGATCCTGGTG	83	60
	Reverse	TGAAGCGGTCGTCGTAGCATAC
GPR20	Forward	ACCCCATCGTCTACTGCTTTGTC	167	60
	Reverse	GGCTTGAGGTCTGGTGCTGAG
IL10RA	Forward	CTGAGAGGGCTGGGAGAATTGTG	142	60
	Reverse	AGGTGAAGAAGATGCTGAGGTTGG
IL22R1	Forward	GGAGGTTCACACGGACAGAGC	109	60
	Reverse	GATCTGGACAGAGGAGAGGAGAGG
TLR2	Forward	ACTTCTCCCACTTCCGTCTCTTTG	129	60
	Reverse	AGGTCCTGGTGTTCATTATCTTCCG
KEAP1	Forward	AGCATTCTAGCAGTGTACTCCAAGG	101	60
	Reverse	CAACCAGTCAGCAAGCAACATAGG
PANK1	Forward	AGCATTCTAGCAGTGTACTCCAAGG	101	60
	Reverse	CAACCAGTCAGCAAGCAACATAGG
DACT1	Forward	GGAAGAGGAGAGGCTTGCTAACC	159	60
	Reverse	ACCAGGCTCAGAATGTAACCATCC
ARMC6	Forward	TGGCTGTCCGCAATGAGTTCTG	169	60
	Reverse	GCACGCACAATGGCATCCTTC
LMNB1	Forward	ACAACCAGAGGAAAGCGGAAGAG	86	60
	Reverse	GTGGCTGAGGCGGAATGAGAG
GAPDH	Forward	GGCTGTGGGCAAGGTCATCC	110	60
	Reverse	GTTTCTCCAGGCGGCAGGTC
