# Supplementary material for: Uncovering the mechanism of Clostridium butyricum CBX 2021 to improve pig health based on in vivo and in vitro studies
Source: Front Microbiol. 2024 Jun 14;15:1394332. doi: 10.3389/fmicb.2024.1394332 (PMC11211278; doi:10.3389/fmicb.2024.1394332)
Supplement: Supplementary file 4 [file Table_3.XLSX]

## Sheet: exp_diff_detail_20220720_093915
Table S3 Serum differential metabolites of weaned piglets under positive and negative ion modes
Metabolite	Metab_ID	VIP	FC(CB/CON)	P_value	CON	CB	Mode	Trend
1,5-Naphthalenediamine	pos_2184	2.50483	1.231	0.000229855	777.054	956.555	pos	up
6-Methylquinoline	pos_2182	2.4583	1.23557	0.000274163	3074.03	3798.2	pos	up
Indoleacrylic acid	pos_2185	2.49165	1.23449	0.000290616	29381.5	36271.3	pos	up
Isoquinoline N-oxide	pos_2183	2.45417	1.24189	0.000327708	8362.73	10385.6	pos	up
selamectin	pos_5522	2.45589	0.329342	0.000339327	350.013	115.274	pos	down
Erinapyrone B	pos_2181	2.37656	1.19034	0.000838901	1124.85	1338.95	pos	up
Cyclosporin G	pos_5638	2.3923	0.286475	0.000880322	829.517	237.636	pos	down
Ganglioside GA2 (d18:1/24:1(15Z))	pos_5482	2.4019	0.554308	0.00101436	632.367	350.526	pos	down
N-Acetoxy-phip	pos_2281	2.39651	1.99037	0.00126361	1432.99	2852.18	pos	up
P-Hydroxyhippuryl-his-leu-OH	pos_2202	2.38462	2.143	0.00226868	658.154	1410.42	pos	up
3-Pyridinebutanoic acid	pos_2180	2.23848	1.1834	0.00234643	236.29	279.625	pos	up
Asiminenin A	pos_5026	2.34999	0.148511	0.00296333	988.681	146.83	pos	down
6-Deoxoteasterone	pos_4097	2.30056	0.833911	0.00315038	2987.64	2491.42	pos	down
PS(24:0/6 keto-PGF1alpha)	pos_1077	2.31848	1.05439	0.00326613	30454.2	32110.5	pos	up
2-(1,2,3,4-Tetrahydroxybutyl)-6-(2,3,4-trihydroxybutyl)pyrazine	pos_2285	2.3255	1.96123	0.00331515	1434.21	2812.81	pos	up
2-Ethoxy-3-[4-[2-[4-(trifluoromethylsulfonyloxy)phenyl]ethoxy]phenyl]propanoic acid	pos_2191	2.21512	1.36904	0.00341871	91.4015	125.132	pos	up
Schiff base	pos_2200	2.29626	2.41857	0.00354549	124.859	301.981	pos	up
PA(24:1(15Z)/22:6(5Z,8E,10Z,13Z,15E,19Z)-2OH(7S, 17S))	pos_1227	2.25788	0.36501	0.00358009	242400	88478.6	pos	down
3-Hydroxy-11Z-octadecenoylcarnitine	pos_1213	2.20911	1.51651	0.0038106	108.091	163.921	pos	up
SM(d18:2(4E,14Z)/20:5(6E,8Z,11Z,14Z,17Z)-OH(5))	pos_1223	2.20462	1.44061	0.00477549	21364.2	30777.3	pos	up
Vinaginsenoside R11	pos_3692	2.14479	0.928941	0.00485223	9275.16	8616.08	pos	down
IMP	pos_39	2.1988	1.31928	0.00486655	214.9	283.513	pos	up
L-Tryptophan	pos_2188	2.18379	1.20362	0.00568841	1390.7	1673.87	pos	up
(S)-Coclaurine	pos_2197	2.24484	2.01932	0.00572083	1114.26	2250.04	pos	up
Paromomycin	pos_5369	2.21723	1.31458	0.0057622	187.868	246.967	pos	up
PE(DiMe(13,5)/PGJ2)	pos_901	2.12307	1.05316	0.00583944	18067.3	19027.8	pos	up
Ganglioside GM3 (d18:1/9Z-18:1)	pos_827	2.12386	1.2155	0.00609534	401.98	488.606	pos	up
nn-Dimethylaniline-n-oxide	pos_2903	2.17029	1.17431	0.0062665	52.5135	61.6672	pos	up
PC(P-18:1(11Z)/18:3(10,12,15)-OH(9))	pos_7683	2.15237	1.18967	0.00631562	36802.9	43783.2	pos	up
cis-3-Hexenyl b-primeveroside	pos_1903	2.32846	2.19035	0.00647937	144.238	315.932	pos	up
Lansioside C	pos_6124	2.22006	0.538523	0.00678198	1838.18	989.904	pos	down
PC(18:1(11Z)/5-iso PGF2VI)	pos_1587	2.25283	1.64963	0.00733194	672475	1.10933e+06	pos	up
N-Methyl-1-deoxynojirimycin	pos_4546	2.18487	0.404895	0.00774565	76.2074	30.856	pos	down
PS(20:2(11Z,14Z)/22:6(4Z,7Z,10Z,13E,15E,19Z)-OH(17))	pos_1762	2.10455	1.32919	0.00809223	6908.4	9182.59	pos	up
Ganglioside GM3 (d18:1/18:0)	pos_1234	2.06035	1.07393	0.00830957	3728.99	4004.68	pos	up
Pyrrolifene	pos_3251	2.09648	1.1209	0.00856638	327.187	366.745	pos	up
PC(P-18:0/18:1(12Z)-O(9S,10R))	pos_7108	2.24576	2.1509	0.008794	341549	734638	pos	up
DG(20:0/LTE4/0:0)	pos_1225	2.0686	1.22703	0.00962469	6372.78	7819.57	pos	up
DN-isobutylamide	neg_2735	2.43469	0.307948	2.89846e-05	111.326	34.2826	neg	down
4-Hydroxycyclohexylcarboxylic acid	neg_2277	2.45548	0.410467	6.66027e-05	1000.84	410.81	neg	down
PE(15:0/22:1(13Z))	neg_4662	2.43842	1.51513	6.87697e-05	12143.6	18399.2	neg	up
PE(20:1(11Z)/PGF1alpha)	neg_4107	2.37071	5.57148	0.000153917	91.0212	507.123	neg	up
PE(22:4(7Z,10Z,13Z,16Z)/22:5(4Z,7Z,10Z,13Z,16Z))	neg_1472	2.36872	3.1178	0.000179934	79.1184	246.675	neg	up
PC(16:0/PGE1)	neg_3955	2.38327	3.95901	0.000276972	78.8649	312.227	neg	up
PA(24:1(15Z)/18:3(10,12,15)-OH(9))	neg_4875	2.35122	1.43829	0.000353921	503.328	723.934	neg	up
PE(P-18:1(11Z)/18:1(12Z)-2OH(9,10))	neg_4505	2.28788	1.5009	0.000583314	6116.57	9180.36	neg	up
1,1,1,3,3,3-Hexafluoropropane	neg_1626	2.28986	1.22798	0.000655434	595.204	730.896	neg	up
Edoxudine	neg_1853	2.26515	1.62433	0.000803688	458.83	745.293	neg	up
PE(18:0/PGF1alpha)	neg_3976	2.27851	3.43235	0.000928287	74.3984	255.361	neg	up
Aspartame	neg_2755	2.24269	0.6021	0.000982271	1087.13	654.559	neg	down
Cortol	neg_4800	2.29607	1.35395	0.00099259	227.566	308.114	neg	up
Tryptamine	neg_1635	2.1991	1.31396	0.0010941	316.469	415.827	neg	up
Succinic anhydride	neg_980	2.31752	0.653485	0.00118534	66.7258	43.6043	neg	down
UDP-2,3-dideoxy-2-acetamido-3-acetamidino-alpha-D-mannuronic acid	neg_1646	2.17704	1.28094	0.00169506	448.714	574.776	neg	up
SM(d19:1/20:5(7Z,9Z,11E,13E,17Z)-3OH(5,6,15))	neg_1373	2.22531	0.424266	0.00217855	15158.7	6431.31	neg	down
PA(PGF1alpha/22:2(13Z,16Z))	neg_3593	2.16282	3.508	0.00275826	278.01	975.257	neg	up
PA(24:1(15Z)/PGJ2)	neg_1375	2.09539	0.676408	0.00299005	578.571	391.35	neg	down
PS(PGE2/22:4(7Z,10Z,13Z,16Z))	neg_4517	2.15904	2.42176	0.00415076	1016.68	2462.16	neg	up
Polyporusterone E	neg_3462	2.028	0.424814	0.00432317	137.778	58.53	neg	down
Azitromycin	neg_4683	2.02	0.640691	0.00468488	3767.27	2413.66	neg	down
LysoPE(0:0/20:2(11Z,14Z))	neg_3578	2.00419	0.665054	0.00518797	177.945	118.343	neg	down
PS(24:1(15Z)/18:4(6Z,9Z,12Z,15Z))	neg_4657	2.18646	2.81866	0.00524491	3195.18	9006.12	neg	up
Demethylmacrocin	neg_4400	2.0383	3.05555	0.00559105	21.8751	66.8404	neg	up
PC(P-16:0/18:3(10,12,15)-OH(9))	neg_3973	2.02754	2.04167	0.0057582	271.24	553.782	neg	up
Clopenthixol decanoate	neg_3038	1.97376	0.380004	0.00758698	236.138	89.7336	neg	down
Licoricone	neg_2555	1.91469	0.561856	0.00833562	550.973	309.568	neg	down
5-Ethyl-2-methylpyridine	neg_1631	1.94634	1.25154	0.00871936	76.8198	96.1429	neg	up
(5E)-7-{4,6-Dihydroxy-2-[(1E,5E)-3-hydroxyocta-1,5-dien-1-yl]oxan-3-yl}hept-5-enoylcarnitine	neg_3470	2.04819	0.697341	0.00912694	67.0674	46.7689	neg	down
Milbemycin D	neg_2391	1.942	0.380259	0.00984471	237.126	90.1695	neg	down
PC(PGF1alpha/18:1(11Z))	neg_3750	1.94518	3.93799	0.00989463	42.4135	167.024	neg	up
