# Supplementary material for: Uncovering the mechanism of Clostridium butyricum CBX 2021 to improve pig health based on in vivo and in vitro studies
Source: Front Microbiol. 2024 Jun 14;15:1394332. doi: 10.3389/fmicb.2024.1394332 (PMC11211278; doi:10.3389/fmicb.2024.1394332)
Supplement: Supplementary file 5 [file Table_4.XLSX]

## Sheet: Sheet1
Table S4 Top10 upregulated and downregulated differentially expressed genes between the two groups
Gene name	Major GO term	Fold change	FDR value	Trend
PLAT	Signaling receptor binding; Signaling receptor binding; Phosphoprotein binding	3.39	<0.001	↑
TCIM	Endothelial cell activation involved in immune response; Negative regulation of Notch signaling pathway; Negative regulation of apoptotic process;	12.03	<0.001	↑
ZC3H12A	Immune response-activating signal transduction; Negative regulation of NF-kappa B transcription factor activity; Negative regulation of interleukin-1 beta, interleukin-6, tumor necrosis factor production	4.22	<0.001	↑
NFKBIE	Fibrillar center; Nucleoplasm; Cytoplasm	3.37	<0.001	↑
CYRIA	Membrane; Small GTPase binding; Regulation of actin filament polymerization	4.56	<0.001	↑
KCTD11	Protein ubiquitination; Regulation of growth; Identical protein binding	5.64745	<0.001	↑
PLIN2	Positive regulation of sequestering of triglyceride; Cellular response to glucose starvation; Long-chain fatty acid transport	2.65137	<0.001	↑
NR4A1	RNA polymerase II cis-regulatory region sequence-specific DNA binding; DNA-binding transcription factor activity; Nuclear receptor activity	7.2331	<0.001	↑
GPR20	G protein-coupled receptor activity; G protein-coupled receptor signaling pathway; Positive regulation of Rho protein signal transduction	7.0603	<0.001	↑
SLC26A6	Intestinal absorption; Regulation of intracellular pH; Cellular response to interferon-gamma	4.79951	<0.001	↑
KEAP1	Cellular response to oxidative stress; Regulation of autophagy; Cellular response to interleukin-4	0.36	<0.001	↓
PANK1	Pantothenate kinase activity; ATP binding; Coenzyme A biosynthetic process	0.29	<0.001	↓
CDCA7	Nucleoplasm; Regulation of cell population proliferation	0.35	<0.001	↓
DACT1	Negative regulation of protein binding; Negative regulation of G1/S transition of mitotic cell cycle	0.18	<0.001	↓
ARMC6	Hematopoietic progenitor cell differentiation; Cytosol	0.26	<0.001	↓
CCDC97	Membrane; Integral component of membrane; Integral component of membrane	0.356502	<0.001	↓
LMNB1	Double-stranded DNA binding; Nucleus; Nuclear inner membrane	0.512635	<0.001	↓
KLHL14	Endoplasmic reticulum; Cytosol; Actin cytoskeleton	0.290188	<0.001	↓
WDR77	Nuclear receptor coactivator activity; Regulation of transcription by RNA polymerase II; Negative regulation of epithelial cell proliferation involved in prostate gland development	0.468435	<0.001	↓
EMILIN2	Positive regulation of apoptotic process; Positive regulation of angiogenesis; Regulation of response to stimulus	0.392908	<0.001	↓
Note: ↑ represents up-regulated genes, and ↓ represents down-regulated genes in CB group.
